# Supplementary material for: The effectiveness of non-surgical interventions for common plantar digital compressive neuropathy (Morton’s neuroma): a systematic review and meta-analysis
Source: J Foot Ankle Res. 2019 Feb 13;12:12. doi: 10.1186/s13047-019-0320-7 (PMC6375221; doi:10.1186/s13047-019-0320-7)
Supplement: Supplementary file 1 — Raw results for outcome measures of included studies. (XLSX 22 kb) [file 13047_2019_320_MOESM1_ESM.xlsx]

## Sheet: data
Study Characteristics				Categorical Results						Binary Results					Binary Notes	Continuous Results							Categorical & Continuous Notes
Study ID	Intervention	Study type	Pain or function scale	Assessment time stamp	Categories	Intervention number	Intervention outcome	Control number	Control outcome	Binary	Intervention number	Intervention outcome	Control number	Control outcome	Conversion to binary from categorical	Assessment time stamp	Intervention number	Intervention mean	Intervention SD	Control number	Control mean	Control SD	Source of data and if required data conversion methodology
Bennett (1995)	Footwear modification and metatarsal pad	Case series	Johnson scale		improved	115	47			success	115	44			success = improved								page 3, table 2: intervention number 115, percentage improvement 26+18=44, 115-44=71
					not improved	115	68			failure	115	71			failure = not improved
Cashley (2015)	Manipulation	Case series	VAS													pre	38	69.5	12.5				page 4, table 1: intervention number 38; page 4, Results, paragraph 3: SD=range/4=(100-50)/4=12.5
																post 8 weeks	38	4.16	10.37				page 3, Intervention, paragraph 3: followup=8 weeks; page 4, table 1: intervention number=38; page 4, Results, paragraph 3: mean=sum of following VAS scores divided by 38, 30xVAS=0, 4xVAS<10 (assume VAS=9), 1xVAS=30, 1xVAS=25, 1xVAS=17 1xVAS=50 (page 4, table 1, treatment 6, Max=5.0); SD of sample of population formula used.
			pain pressure threshold													pre	38	2.54	1.05				page 4, Results, paragraph 3: SD=range/4=(4.9-0.7)/4=1.05 unit of measure kg/cm2
																post 8 weeks	38	5.83	1.24				page 6, fig 2: see detail (word document)
Cazzato (2016)	MR guided cryoablation	Case series	Johnson satisfaction scale	post 19.7 months (1-50)	Completely Satisfied	18	14			success	18	14			success = completely satisified								page 5 table 1
					satisfied with minor reservations	18	3			failure	18	4			failure = satisified with minor reservations + satisifed with major reservations + dissatisified
					Satisfied with major reservations	18	1
					dissatisfied	18	0
			VAS													post 19.7 months (1-50)	18	3	2.58				page 5 table 1, no pre VAS value
Chuter (2013)	Ultrasound guided radiofrequency ablation	Case series	VAS													pre	30	6	1.5				page 3, Results, paragraph 1: 25 patient, 30 feet; page 3, table 1: SD=range/4=(9-3)/4=1.5
																post 6 months	30	1.7	2				page 3, table1: SD=range/4=(8-0)/4=2
Climent (2013)	Botox injection	Case series	VAS at rest													pre	17	2.28	2.39				page 4, fig 2: intervention number; page 4, table 2: data
																post 1 month	17	0.95	1.49
																post 3 months	17	0.95	1.61
			VAS walking													pre	17	7	1.4
																post 1 month	17	4.89	3.04
																post 3 months	17	3.74	3.52
			FHSQ foot pain													pre	17	38.88	24.23
																post 1 month	17	54.14	25.47
																post 3 months	17	57	27.45
			FHSQ foot function													pre	17	42.27	27.99
																post 1 month	17	52.2	35
																post 3 months	17	59.94	37.19
Deniz (2015)	Ultrasound guided pulsed radiofrequency ablation	Case series	VAS													pre	20	7.1	1.16				page 3, Results, paragraph 1: 20 patients; page 3, Results, paragraph 2: SD=SE x SQRT(intervention number)=0.26xSQRT(20)=1.16
																post 9 months (7-15)	20	3.3	2.41				page 3, Results, paragraph 1: followup 9 months (7-15); page 3, results, paragraph 2: SD=0.54xSQRT(20)=2.41
			Pain with walking	pre	no	20	0																page 4, Results, paragraph 1: data
					yes	20	20
				post 9 months (7-15)	no	20	16
					yes	20	4
			Satisfaction	post 9 months (7-15)	satisfied	20	12			success	20	12			success = satisfied								page 4, Results, paragraph 1: data
					not satisfied	20	8			failure	20	8			failure = not satisfied
Dockery (1999)	Alcohol injection	Case series	level of improvement		100% improved	100	82			success	100	82			success = 100% improved								page 4, table 3:
					Improved 60-85%	100	7			failure	100	18			failure = 60%-85% improved + failure
					Failure	100	11
Fanucci (2004)	Ultrasound guided alcohol injection	Case series	johnson scale	post	completely satisfied	40	21			success	40	21			success = completely satisified
					satisfied with minor reservations	40	9			failure	40	19			failure = satisified with minor reservations + satisifed with major reservations + dissatisified								page 3, Results, paragraph 6: wording for changed between Method and Results, reservations becomes complications
					satisifed with major reservation	40	6
					dissatisfied	40	4
Friedman (2012)	Ultrasound guided cryoneurolysis	Case series	Modified VAS	pre	severe	5	2																page 2, Study Design paragraph 2&3: pain scale info (no becomes none), page 6, table 2: full set of raw data available
					moderate	5	3
					mild	5	0
			Pain relief	post	marked	5	3			success	5	3			success = marked								page 6, table 2: full set of raw data available
					moderate	5	1			failure	5	2			failure = moderate + mild + none
					mild	5	0
					none	5	1
Govender (2007)	Manipulation and mobilisation	Experimental	VAS													pre	20	49.4	13.5	20	51.5	23.8	page 3, Materials And Methods, 2nd paragraph: 20 patients per group, group A placebo, group B intervention; page 9, table 2: mean and SD
																post 3 weeks	20	25.4	18.7	20	40.7	25.6
			Pain pressure threshold													pre	20	20.7	6.9	20	19.5	7.4	page 10, table 3: mean and SD, no unit of measure provided eg kg/cm2
																post 3 weeks	20	25.6	10.5	20	19.1	7.3
			pain pressure tolerance													pre	20	32.1	8.1	20	27.9	9.4	page 10, table 4: mean and SD, no unit of measure provided eg kg/cm2
																post 3 weeks	20	36	10.8	20	28.5	11
Hassouna (2007)	Ultrasound guided steroid injection	Experimental	Pain intensity	pre	none	39	0																page 4, table 2: data; page 3, Results, paragraph 1: followup and intervention number
					mild		1
					moderate		12
					severe		26
				post ave 11.4 months	none	39	11
					mild		10
					moderate		11
					severe		7
			Activity limitation	pre	none	39	3																page 4, table 3: data; page 3, Results, paragraph 1: followup and intervention number
					recreational		6
					mild daily		15
					severe daily		15
				post ave 11.4 months	none	39	22
					recreational		8
					mild daily		6
					severe daily		3
			Johnson satisfaction scale	post ave 11.4 months	completely satisfied	39	12			success	39	12			success = completely satisified								page 4, Johnson Satisfaction Scale, paragraph 2: data; page 3, Results, paragraph 1: followup and intervention number
					satisfied with minor reservations	39	6			failure	39	27			failure = satisified with minor reservations + satisifed with major reservations + dissatisified
					satisifed with major reservations	39	5
					dissatisfied	39	16
Hughes (2007)	Ultrasound guided alcohol injection	Case series	VAS													pre	101		0.74				page 3, Results, paragraph 1: intervention number; page 3, Results, paragraph 2: median reported not mean, SD=(75%ile-25%ile)/1.35=(8-7)/1.35=0.74
																post 10.5 months (7 to 19 months)	100		0.74				page 2, Subjects and Methods, paragraph 7: followup; page 3, Results, paragraph 4: intervention number; page 3, Results, paragraph 2: median reported not mean, SD=(75%ile-25%ile)/1.35=(1-0)/1.35=0.74
			Outcome question	post 10.5 months (7 to 19 months)	I am essentially pain free	100	84																page 2, table 1:
					I have mild / moderate pain	100	8
					the injections have made no difference to my pain	100	8
			Modified Johnson scale	post 10.5 months (7-19 months)	completely satisfied	100	62			success	100	62			success = completely satisified								page 2, table 1:
					satisfied with a few reservations	100	24			failure	100	38			failure = satisified with a few reservations + satisifed with major reservations + dissatisifed + I wish I never had injections
					satisfied with some major reservations	100	5
					dissatisfied	100	3
					I wish I never had injections	100	6
Hyer (2005)	Alcohol injection	Case series	VAS													pre	6	7.5	1.14				page 4, Results, paragraph 3: followup and intervention number, assume 7.5 +- 1.14 is mean and SD
																post 346 +- 50.3 days	6	1.38	2.39
			Percent improvement																				page 4, table 1: categorical or continuous?, worth including?
Killmartin (1994)																	supination			pronation
	Felt Cobra Orthosis	Experimental	VAS													pre	10	7	1.75	11	6.5	2	page 6, table 1
																12 month post treatment	10	6	3.4	11	5	3
						supination		pronation			supination		pronation
	Felt Cobra Orthosis	Experimental	Symptom Relief	12 month post treatment	better	10	5	11	5	success	10	5	11	5	success = better								Page 259, table 2
					unchanged	10	4	11	6	failure	10	5	11	6	failure = unchanged + worse
					worse	10	1	11	0
Lizano-Díez (2017)	Corticosteroid injection	Experimental	Johnson satisfaction scale	post 6 months	Completely Satisfied	16	6	19	6	success	16	6	19	6	success = completely satisified								page 5, 1st paragraph
					satisfied with minor reservations	16	4	19	5	failure	16	10	19	13	failure = satisified with minor reservations + satisifed with major reservations + dissatisified
					Satisfied with major reservations	16	3	19	3
					dissatisfied	16	3	19	5
			VAS													pre	16	48.5	2.2	19	54.8	2.6	page 4 table 2
																post 6 months	16	28.4	3.3	19	33.6	3.2
Magnan (2005)	Electrostimulation guided alcohol injection	Case series	VAS	post 30-40 days	effective	71	57			success	71	57			success = effective								page 5, table 1: data
					ineffective	71	14			failure	71	14			failure = ineffective								page 4, Material and method, paragraph 4: followup; page 5, table 1: data
Mahadevan (2016)	corticosteroid injection	Experimental	Johnson satisfaction scale	post 12 months	Completely Satisfied	23	7	22	1	success	23	7	22	1	success = completely satisified								page 4, table 4
					satisfied with minor reservations	23	9	22	10	failure	23	16	22	21	failure = satisified with minor reservations + satisifed with major reservations + dissatisified
					Satisfied with major reservations	23	1	22	5
					dissatisfied	23	6	22	6
			VAS													pre	23	64	25	22	69	23	page 3, Table 2
																post 12 months	23	23.2	32.56	22	34.9	32.56	page 3, figure 1, calculated ratio off figure
Markovic (2008)	Ultrasound guided steroid injection	Case series	Johnson Scale	pre	completely satisfied	39	0																page 3, Materials And Method, paragraph 2: Johnson scale; page 3, Results, paragraph 1: number and outcome
					satisfied with minor reservations	39	0
					satisifed with major reservation	39	13
					dissatisfied	39	26
				post 1 month	completely satisfied	39	16			success	39	16			success = completely satisified								page 3, Results, paragraph 2: number and outcome
					satisfied with minor reservations	39	18			failure	39	23			failure = satisified with minor reservations + satisified with major reservations + dissatisified
					satisifed with major reservation	39	5
					dissatisfied	39	0
				post 9 months	completely satisfied	39	15			success	24	15			success = completely satisified								page 3, Results, paragraph 2: incomplete data 24 out of 39
					satisfied with minor reservations	39	11			failure	24	11			failure = satisified with minor reservations + satisified with major reservations + dissatisified
					satisifed with major reservation	39
					dissatisfied	39
			Lower Extremity Functional Scale	pre	no difficulty	39	0																page 3, Material And Methods, paragraph 2: lower extremities functional scale; page 3 Results, paragraph 1: number and outcome
					little bit of difficulty	39	18
					moderate difficulty	39	17
					quite a bit of difficulty	39	3
					extreme difficulty	39	1
				post 1 month	no difficulty	39	21																page 3, Results, paragraph 4: incomplete data, 34 out of 39
					little bit of difficulty	39	13
					moderate difficulty	39
					quite a bit of difficulty	39
					extreme difficulty	39
				post 9 months	no difficulty	39	20																page 3, Results, paragraph 4: incomplete data 24 out of 39
					little bit of difficulty	39	4
					moderate difficulty	39
					quite a bit of difficulty	39
					extreme difficulty	39
Masala (2018)	UG Radiofrequency	Case series	VAS													pre		9	0.9				page 4, 2nd column, 1st paragraph
																post 6 months	52	1.7	0.8
																post 12 months	52	2.1	1.7				page 4, 2nd column, 3rd paragraph
Park (2017)	UG corticosteroid injection	Case series	Johnson satisfaction scale	post 6 months	Completely Satisfied	201	41			success	201	41			success = completely satisified								page 3, table 1
					satisfied with minor reservations	201	104			failure	201	160			failure = satisified with minor reservations + satisifed with major reservations + dissatisified
					Satisfied with major reservations	201	26
					dissatisfied	201	30
			VAS													pre	201	8.6	1.21				page 3, table 1, SD =range/4, calculations for pooled mean and standard deviation
																post 6 months	201	2.9	1.61
Pasquali (2015)	Ultrasound guided alcohol injection	Case series	VAS													pre	540	8.7	1				page 2, results, paragraph 1: 508 patients, 540 feet; page 3, table 2: SD=(10-6)/4=1
																post 1 year	540	3.6	2.25				page 3, table 2: SD=(9-0)/4=2.25; page 2, Method, paragraph 2: followup
			Satisfaction	post 1 year	yes	540	402			success	540	402			success = yes								page 3, table 2: 74.5% x 540=402
					no	540	138			failure	540	138			failure = no
Perini (2016)	UG alcohol injection	Case series	VAS													pre	220	9	1.48				page 5, table 1, mean=median, SD=IQR/1.35
																post 19 months (15-24)	220	3	4.44
Saygi (2005)	Footwear modification or steroid injection	Experimental	Satisfaction	pre	complete satisfaction	35	0	34	0														page 2, table 2: intervention and control numbers; page 3, fig 1: Group 1 control, Group 2 intervention, only bar graph for pre data
					satisfaction with discomfort	35	0	34	0
					dissatified	35	34	34	35
				post 1 month	complete satisfaction	35	7	34	20	success	35	7	34	20	success = complete satisfaction								page 3, table 3: convert percentage into number
					satisfaction with discomfort	35	10	34	7	failure	35	27	34	15	failure = satisfaction with discomfort + dissatisifed
					dissatified	35	17	34	8		35		34
				post 6 months	complete satisfaction	35	5	34	17	success	35	5	34	17	success = complete satisfaction								page 3, table 3: convert percentage into number
					satisfaction with discomfort	35	4	34	8	failure	35	29	34	18	failure = satisfaction with discomfort + dissatisifed
					dissatified	35	25	34	10
Seok (2016)	ESWT	Experimental	Johnson satisfaction scale	post 4 weeks	Completely Satisfied	14	0	12	1	success	14	0	12	1	success = completely satisified								page 5 figure 4, calculated ratio off figure
					satisfied with minor reservations	14	8	12	1	failure	14	14	12	11	failure = satisified with minor reservations + satisifed with major reservations + dissatisified
					Satisfied with major reservations	14	5	12	7
					dissatisfied	14	1	12	3
			VAS													pre	14	64.2	18.6	12	48.1	16.2	page 4 table 1
																post 4 weeks	14	35.9	17.8	12	41.8	21.8	page 4 figure 3, calculated ratio off figure
Thomson (2013)	Ultrasound guided steroid injection	Experimental	Foot health thermometer													pre	64	44.7	21	67	46.7	24.2	page 4, fig 2: intervention and control numbers but page 5, table 1: intervention and control numbers different
																post 1 month	61	61.8	23.04	64	48.3	23.22	page 5, table 1, mean adjusted for baseline column used: CI converted into SD (see calculation worksheet)
																post 3 months	60	64.8	23.81	66	50.7	24.81
			VAS													pre	64	68	14.6	67	66.9	18.3
																post 1 month	61	41.9	26.16	64	48.2	27.02
																post 3 months	60	44.1	25.55	66	51.9	26.44
			MFPDS pain													pre	64	55.6	20.5	67	47.8	21
																post 1 month	61	35	24.01	64	46	24.42
																post 3 months	60	34.2	24.97	66	40.9	26.44
			MFPDS walking													pre	64	47.8	17.8	67	44.7	23.6
																post 1 month	61	30.8	19.7	64	42.8	21.82
																post 3 months	60	29.6	24.39	66	42.8	25.22
			MFPDS work													pre	64	34	29.4	67	30.3	28.2
																post 1 month	61	17	25.18	64	33.7	25.22
																post 2 months	60	18.5	23.61	66	26.3	24
